# Supplementary material for: The Babesia observational antibody (BAOBAB) study: A cross-sectional evaluation of Babesia in two communities in Kilosa district, Tanzania
Source: PLoS Negl Trop Dis. 2019 Aug 14;13(8):e0007632. doi: 10.1371/journal.pntd.0007632 (PMC6693791; doi:10.1371/journal.pntd.0007632)
Supplement: S1 Babesia data set — (CSV) [file pntd.0007632.s001.csv]

studyID	hamlet	age	gender	bab_RDTresult	fever	s_co	results_bab	results_pm	bcattle	bgoats	Rpoultry	bedNet	bed	animalSkins	mats	num_people	num_animals
11903604	119	4	2	Negative	No	1.23516			0	0	0	2	1	2	1	2	0
11902803	119	80	2	Negative	Yes		Negative	Non-Reactive	0	0	0	1	1	2	1	3	0
11900101	119	37	1	Negative	No		Negative	Reactive	0	0	0	1	1	2	1	3	0
11907205	119	9	2	Negative	No	1.20376			0	0	0	1	1	2	1	1	0
11951102	119	43	2	Negative	Yes		Negative	Reactive	0	0	0	1	1	2	2	2	0
11900903	119	1	2	Negative	Yes	1.29796			0	0	0	1	1	2	1	3	0
11905302	119	45	2	Negative	Yes		Negative	Reactive	0	0	0	1	1	2	1	2	0
11938108	119	0.16	1	Negative	Yes	0.86182			0	0	0	1	1	1	1	2	0
11953805	119	6	2	Negative	No	1.23865			0	0	0	1	2	2	1	2	0
11906207	119	8	2	Negative	No	0.732721			0	0	1	1	1	2	1	7	1
11954101	119	68	2	Negative	Yes		Inconclusive	Reactive	0	0	0	2	1	1	1	2	0
11907207	119	4.5	1	Positive	No	2.2191			0	0	0	1	1	2	1	4	0
11901405	119	3.5	2	Negative	Yes	1.37472			0	0	0	1	2	2	1	3	0
11910205	119	65	2	Negative	No		Negative	Non-Reactive	0	0	0	1	1	2	1	2	0
11954501	119	48	2	Negative	Yes		Negative	Reactive	0	0	0	1	1	2	1	1	0
11941103	119	1	1	Negative	Yes	1.76202			0	0	0	1	1	2	1	2	0
11900104	119	8	1	Negative	Yes	0.746678			0	0	0	1	1	2	1	2	0
11955202	119	41	2	Negative	No		Negative	Reactive	0	0	0	1	2	2	1	2	0
11902201	119	50	1	Negative	Yes		Negative	Reactive	0	0	0	2	1	2	2	3	0
11906204	119	3.5	2	Negative	No	1.84576			0	0	1	1	1	2	1	7	1
11952803	119	15	1	Negative	No	8.51003	Negative	Reactive	0	0	0	1	2	2	1	4	0
11906104	119	34	1	Negative	No		Negative	Reactive	0	0	0	1	1	2	2	3	0
11957505	119	4	1	Negative	No	0.554775			0	0	0	2	1	1	1	3	0
11910303	119	0.08	1	Negative	No	0.669917			0	0	1	1	2	1	2	3	1
11902605	119	14	2	Negative	No	1.47591			0	0	0	1	1	2	1	1	0
11910206	119	68	1	Negative	No		Inconclusive	Reactive	0	0	0	1	1	2	1	1	0
11953304	119	12	1	Positive	Yes	3.39843			0	0	0	1	1	2	2	3	0
11902502	119	45	2	Negative	No		Negative	Reactive	0	0	0	1	1	2	1	2	0
11900102	119	37	2	Negative	No		Negative	Non-Reactive	0	0	0	1	1	2	1	3	0
11957201	119	40	1	Negative	No		Negative	Reactive	0	0	0	2	1	2	1	1	0
11900103	119	13	2	Positive	No	0.690852			0	0	0	1	1	2	1	2	0
11903504	119	7	2	Positive	Yes	0.792037			0	0	0	2	1	2	1	3	0
11900703	119	12	2	Positive	No	1.39915			0	0	0	1	1	2	2	3	0
11907004	119	6	1	Positive	No	0.990918			0	0	0	1	1	2	1	1	0
11957001	119	38	1	Negative	No		Negative	Reactive	0	0	0	2	1	2	2	1	0
11953803	119	11	1	Negative	Yes	1.30494			0	0	0	1	2	2	1	5	0
11910401	119	40	1	Negative	No		Negative	Reactive	0	0	0	2	2	2	1	2	0
11907905	119	12	1	Positive	Yes	1.11304			0	0	1	1	1	2	1	6	1
11952804	119	12	1	Positive	No	0.792037			0	0	0	1	2	2	1	4	0
11906904	119	0.08	1	Negative	No	1.07117			0	0	0	1	1	2	1	4	0
11907707	119	0.75	2	Negative	Yes	1.22469			1	0	0	1	1	1	1	3	1
11900105	119	4	1	Negative	No	0.704808			0	0	0	1	1	2	1	3	0
11930301	119	32	1	Positive	No		Negative	Reactive	0	0	0	1	1	1	1	5	0
11941102	119	19	2	Negative			Negative	Reactive	0	0	0	1	1	2	1	2	0
11903401	119	36	1	Negative	Yes		Negative	Reactive	0	0	0	1	1	2	1	2	0
11955101	119	87	1	Negative	Yes		Positive	Non-Reactive	0	0	0	2	2	2	1	1	0
11905005	119	26	1	Negative	No		Negative	Reactive	0	0	0	1	2	2	1	1	0
11954502	119	9	1	Positive	Yes	1.49685			0	0	0	1	1	2	1	1	0
11900205	119	8	2	Positive	Yes	2.26795			0	0	0	1	1	2	2	2	0
11903402	119	26	2	Negative	No		Negative	Reactive	0	0	0	1	1	2	1	2	0
11938104	119	16	2	Positive	No		Negative	Reactive	0	0	0	1	1	1	1	2	0
11953901	119	64	1	Negative	No		Negative	Reactive	0	0	0	1	1	2	1	2	0
11953904	119	20	2	Positive	No		Negative	Reactive	0	0	0	1	1	2	1	2	0
11953902	119	47	2	Negative	Yes		Negative	Reactive	0	0	0	1	1	2	1	2	0
11907208	119	0.91	1	Positive	No	1.08861			0	0	0	1	1	2	1	4	0
11953905	119	17	1	Negative	No		Negative	Reactive	0	0	0	1	1	2	1	1	0
11953807	119	0.5	1	Negative	No	0.607112			0	0	0	1	2	2	1	5	0
11955602	119	30	2	Negative	No		Negative	Reactive	0	0	0	1	1	2	1	3	0
11903403	119	3	2	Negative	Yes	1.7027			0	0	0	1	1	2	1	2	0
11906201	119	25	1	Negative	No		Negative	Reactive	0	0	1	1	1	2	1	3	1
11930103	119	9	1	Negative	Yes	1.18631			0	0	0	1	1	2	1	1	0
11902205	119	4	1	Positive	Yes	0.990918			0	0	0	2	1	2	2	3	0
11903004	119	17	2	Positive	No		Negative	Reactive	0	0	0	1	1	2	1	2	0
11901401	119	38	1	Negative	Yes		Negative	Reactive	0	0	0	1	2	2	1	3	0
11905301	119	67	1	Negative	Yes		Inconclusive	Reactive	0	0	0	1	1	2	1	2	0
11902104	119	4.5	2	Negative	Yes	2.45985											0
11906402	119	48	2	Negative	Yes		Negative	Reactive	0	0	0	1	1	2	1	2	0
11939101	119	25	1	Negative	Yes		Negative	Reactive	0	0	0	1	2	2	1	3	0
11955301	119	51	2	Positive	No		Inconclusive	Reactive	0	0	1	1	1	2	1	3	1
11902804	119	25	2	Negative	No		Negative	Reactive	0	0	0	1	1	2	1	3	0
11906902	119	22	2	Negative	No		Negative	Reactive	0	0	0	1	1	2	1	4	0
11907403	119	0.16	2	Negative	No	0.645493			0	0	0	1	1	2	2	3	0
11955901	119	50	1	Negative	No		Negative	Reactive	0	0	1	1	1	2	1	2	1
11906210	119	1	2	Negative	Yes	1.69922			0	0	1	1	1	2	1	7	1
11930302	119	31	2	Negative	No		Negative	Reactive	0	0	0	1	1	1	1	5	0
11903505	119	10	1	Positive	Yes	0.879266			0	0	0	2	1	2	1	3	0
11930104	119	4	2	Positive	Yes	1.37821			0	0	0	1	1	2	1	4	0
11906208	119	24	2	Negative	Yes		Negative	Non-Reactive	0	0	1	1	1	2	1	7	1
11901101	119	36	1	Negative	Yes		Negative	Non-Reactive	0	0	0	1	1	2	2	3	0
11904204	119	7	2	Positive	Yes	0.648982			0	0	0	1	2	2	1	5	0
11938102	119	37	2	Negative	No		Negative	Non-Reactive	0	0	0	1	1	1	1	3	0
11907705	119	8	1	Negative	No	1.53871			1	0	0	1	2	2	1	4	1
11900901	119	26	1	Negative	Yes		Negative	Reactive	0	0	0	1	1	2	1	3	0
11905001	119	23	1	Negative	Yes		Negative	Reactive	0	0	1	1	1	2	1	4	1
11906801	119	40	2	Negative	Yes		Inconclusive	Non-Reactive	0	0	0	1	1	2	1	4	0
11951601	119	18	1	Negative	No		Negative	Non-Reactive	0	0	0	1	1	2	2	1	0
11905004	119	5.5	2	Positive	Yes	2.60988			0	0	1	1	1	2	1	4	1
11907003	119	24	2	Negative	No		Negative	Reactive	0	0	0	1	1	2	1	3	0
11938106	119	8	2	Positive	Yes	1.29447			0	0	0	2	2	1	1	3	0
11903105	119	9	2	Negative	Yes	2.36215			0	0	0	1	1	1	2	4	0
11906804	119	3.5	2	Positive	Yes	1.22818			0	0	0	1	1	2	1	4	0
11957506	119	2	2	Negative	No	0.690852			0	0	1	2	1	1	1	3	1
11900206	119	3	1	Positive	Yes	0.90369			0	0	0	1	1	2	2	3	0
11903502	119	45	2	Negative	No		Negative	Reactive	0	0	1	2	1	2	1	2	1
11952805	119	9	1	Positive	No	0.7397			0	0	0	1	2	2	1	4	0
11906102	119	18	2	Positive	Yes		Negative	Reactive	0	0	0	1	1	2	2	3	0
11900201	119	41	1	Negative	Yes		Negative	Non-Reactive	0	0	0	1	1	2	2	3	0
11902602	119	61	2	Negative	No		Negative	Reactive	0	0	0	1	1	2	1	2	0
11905002	119	19	2	Negative	Yes		Negative	Reactive	0	0	1	1	1	2	1	4	1
11904301	119	52	2	Negative	No		Negative	Reactive	0	0	0	1	1	2	1	1	0
11957501	119	34	1	Negative	No		Negative	Non-Reactive	0	0	1	2	1	1	1	3	1
11901102	119	30	2	Negative	No		Negative	Non-Reactive	0	0	0	1	1	2	2	3	0
11906501	119	50	1	Negative	No		Inconclusive	Reactive	0	0	0	1	1	2	1	1	0
11904302	119	36	1	Negative	No		Inconclusive	Reactive	0	0	0	2	2	1	1	1	0
11903102	119	37	2	Negative	Yes				0	0	0	1	1	1	2	4	0
11955501	119	52	1	Negative	Yes		Negative	Reactive	0	0	0	1	1	2	2	1	0
11903602	119	22	2	Negative	Yes		Negative	Non-Reactive	0	0	0	1	1	2	1	3	0
11904206	119	1.5	1	Positive	Yes	1.25958			0	0	0	1	2	2	1	5	0
11904202	119	28	2	Negative	No		Negative	Reactive	0	0	0	1	2	2	1	5	0
11904101	119	73	1	Negative	Yes		Inconclusive	Non-Reactive	0	0	0	2	1	2	2	1	0
11900305	119	2	2	Negative	Yes	0.966494			0	0	0	1	1	2	1	3	0
11907901	119	50	1	Negative	No		Negative	Reactive	0	0	0	1	1	2	1	2	0
11900904	119	22	2	Negative	Yes		Negative	Non-Reactive	0	0	0	1	1	2	1	1	0
11901201	119	40	1	Positive	Yes		Negative	Reactive	0	0	0	1	1	2	2	4	0
11906203	119	5.5	1	Negative	No	0.680384			0	0	1	1	1	2	1	7	1
11907301	119	61	2	Negative	Yes		Negative	Reactive	0	0	0	1	1	2	1	1	0
11907104	119	8	2	Positive	Yes	0.809483			0	0	0	1	1	2	1	2	0
11901202	119	33	2	Negative	Yes		Negative	Reactive	0	0	0	1	1	2	2	4	0
11907704	119	10	2	Positive	No	2.38658			1	0	0	1	2	2	1	4	1
11902603	119	31	1	Negative	No		Negative	Reactive	0	0	0	1	1	2	1	2	0
11902801	119	62	1	Negative	No		Negative	Reactive	0	0	0	1	1	2	1	2	0
11907101	119	51	1	Negative	Yes		Negative	Non-Reactive	0	0	0	1	1	2	1	2	0
11906209	119	5	2	Negative	Yes	0.781569			0	0	1	1	1	2	1	7	1
11954302	119	50	2	Positive	Yes		Negative	Reactive	0	0	0	1	1	2	1	2	0
11955401	119	70	2	Negative	Yes		Negative	Non-Reactive	0	0	0	1	2	2	1	2	0
11903007	119	75	1	Negative	Yes		Negative	Reactive									0
11957102	119	45	2	Negative	Yes		Negative	Non-Reactive	0	0	0	1	1	1	2	3	0
11957502	119	25	2	Negative	No		Negative	Non-Reactive	0	0	1	2	1	1	1	3	1
11952806	119	15	1	Negative	No		Negative	Reactive	0	0	0	1	2	2	1	4	0
11957301	119	24	1	Negative	Yes		Negative	Reactive	0	0	0	1	1	2	1	2	0
11930201	119	65	1	Negative	No		Negative	Reactive	0	0	0	1	1	2	1	3	0
11901203	119	14	1	Negative	No	1.79691			0	0	0	2	1	2	1	2	0
11904203	119	12	1	Positive	No	2.39356			0	0	1	1	1	2	1	1	1
11938103	119	19	1	Positive	No		Negative	Reactive	0	0	0	2	2	1	1	3	0
11906103	119	0.33	2	Negative	Yes	0.7397			0	0	0	1	1	2	2	3	0
11900702	119	29	2	Negative	No		Negative	Non-Reactive	0	0	0	1	1	2	2	2	0
11953801	119	38	1	Negative	No		Negative	Reactive	0	0	0	1	2	2	1	5	0
11906805	119	17	1	Positive	No		Negative	Reactive	0	0	1	1	2	2	1	1	1
11908002	119	17	1	Negative	No		Positive	Reactive	0	0	0	1	1	2	1	1	0
11902101	119	33	1	Negative	Yes		Negative	Reactive	0	0	0	1	1	2	2	4	0
11900701	119	32	1	Negative	Yes		Negative	Reactive	0	0	0	1	1	2	2	2	0
11900504	119	1	1	Positive	Yes	0.57571			0	0	1	1	1	2	1	3	1
11900803	119	2	1	Positive	Yes	0.826928			0	0	0	1	1	2	2	3	0
11951101	119	55	1	Negative	Yes		Negative	Reactive	0	0	0	1	1	2	2	2	0
11903501	119	49	1	Negative	No		Negative	Reactive	0	0	1	2	1	2	1	2	1
11952601	119	22	1	Positive	No		Negative	Reactive									0
11952602	119	19	2	Negative	No		Negative	Reactive	0	0	0	1	1	2	1	1	0
11903104	119	2	1	Negative	No	1.36426			0	0	0	1	1	1	2	4	0
11910302	119	29	2	Negative	No		Negative	Non-Reactive	0	0	1	1	2	1	2	3	1
11955302	119	1	2	Negative	Yes	1.03279			0	0	1	1	1	2	1	3	1
11930101	119	30	1	Negative	Yes		Negative	Reactive	0	0	0	1	1	2	1	4	0
11901103	119	12	1	Negative	Yes	3.06347			0	0	0	2	2	1	1	1	0
11907002	119	1	1	Positive	Yes	0.959516			0	0	0	1	1	2	1	3	0
11900106	119	15	1	Negative	No		Inconclusive	Reactive	0	0	0	1	2	2	1	1	0
11900704	119	9	1	Negative	Yes	0.833907			0	0	0	1	1	2	2	3	0
11906403	119	16	1	Positive	No		Negative	Reactive	0	0	0	2	1	2	2	1	0
11906105	119	20	1	Negative	No		Negative	Reactive	0	0	0	1	1	2	2	1	0
11900502	119	19	2	Positive	No		Negative	Reactive	0	0	1	1	1	2	1	3	1
11910204	119	19	2	Negative	Yes		Negative	Non-Reactive	0	0	0	1	1	2	1	2	0
11906305	119	4	1	Negative	Yes	1.35379			0	0	0	1	1	2	2	3	0
11902107	119	17	1	Negative	No		Negative	Reactive	0	0	0	2	1	2	1	1	0
11907702	119	28	2	Negative	Yes		Negative	Reactive	1	0	0	1	1	1	1	3	1
11907201	119	47	1	Negative	No		Inconclusive	Reactive	0	0	0	1	1	2	1	4	0
11955303	119	52	1	Positive	Yes		Negative	Reactive	0	0	1	1	1	2	1	3	1
11907706	119	6	1	Negative	Yes	1.45846			1	0	0	1	2	2	1	4	1
11957601	119	32	1	Negative	Yes		Negative	Reactive	0	0	0	1	1	2	1	1	0
11907902	119	49	2	Negative	Yes		Negative	Reactive	0	0	0	1	1	2	1	2	0
11907701	119	30	1	Negative	No		Negative	Reactive	1	0	0	1	1	1	1	3	1
11907402	119	18	2	Negative	No		Negative	Reactive	0	0	0	1	1	2	2	3	0
11900902	119	21	2	Positive	Yes		Inconclusive	Reactive	0	0	0	1	1	2	1	3	0
11902805	119	5.5	1	Negative	Yes	1.40613			0	0	0	1	1	2	1	3	0
11910203	119	0.91	1	Negative	No	1.35379			0	0	0	1	1	2	1	3	0
11955603	119	10	2	Negative	No	1.36775			0	0	0	1	1	2	1	3	0
11900202	119	28	2	Negative	Yes		Negative	Reactive	0	0	0	1	1	2	2	3	0
11910402	119	30	2		Yes				0	0	0	2	2	2	1	2	0
11955802	119	20	1	Negative	Yes		Negative	Non-Reactive	0	0	0	2	1	1	1	1	0
11955201	119	40	1	Positive	No		Negative	Reactive	0	0	0	1	2	2	1	2	0
11953305	119	7	2	Negative	Yes	0.568731			0	0	0	1	1	2	2	3	0
11901205	119	4	1	Negative	Yes	1.29796			0	0	0	1	1	2	2	4	0
11906903	119	2	2	Positive	No	0.823439			0	0	0	1	1	2	1	4	0
11953102	119	19	2	Negative	No				0	0	0	1	1	2	2	3	0
11902601	119	81	1	Negative	No			Reactive	0	0	0	1	1	2	1	2	0
11957503	119	11	1	Negative	No	1.43404			0	0	0	2	1	1	1	3	0
11953802	119	39	2	Negative	No		Inconclusive	Reactive	0	0	0	1	2	2	1	5	0
11906802	119	7	2	Negative	Yes	0.921135			0	0	0	1	1	2	1	4	0
11901402	119	33	2	Negative	No		Negative	Reactive	0	0	0	1	2	2	1	3	0
11906302	119	39	2	Negative	No		Negative	Reactive	0	0	0	1	1	2	2	3	0
11900705	119	4	1	Negative	No				0	0	0	1	1	2	2	3	0
11906401	119	58	1	Negative	No		Negative	Reactive	0	0	0	1	1	2	1	2	0
11955606	119	1	2	Negative	No	0.607112			0	0	0	1	1	2	1	3	0
11955001	119	65	2	Negative	Yes		Positive	Reactive	0	0	0	2	1	2	1	1	0
11930204	119	30	2	Negative	Yes		Negative	Non-Reactive	0	0	0	1	1	2	1	2	0
11902106	119	0.9	2	Positive	Yes	1.08861			0	0	0	1	1	2	2	4	0
11906602	119	35	2	Negative	No		Negative	Reactive	0	0	1	1	1	2	1	3	1
11957401	119	25	1	Positive	No		Negative	Reactive	0	0	0	1	2	2	1	1	0
11953704	119	10	1	Positive	No	0.976962			0	0	0	2	1	2	2	2	0
11902202	119	49	2	Negative	No		Negative	Reactive	0	0	0	2	1	2	2	3	0
11904205	119	4	1	Positive	No	1.45846			0	0	0	1	2	2	1	5	0
11954401	119	47	1	Negative	No		Negative	Reactive	0	0	0	1	1	2	1	1	0
11900302	119	26	2	Negative	Yes		Negative	Reactive	0	0	0	1	1	2	1	3	0
11938107	119	3	2	Negative	No	0.812972			0	0	0	1	1	1	1	3	0
11906206	119	1.5	1	Negative	Yes	1.05023			0	0	1	1	1	2	1	3	1
11906205	119	3.5	2	Negative	No	1.09559			0	0	1	1	1	2	1	7	1
11902501	119	58	1	Negative	Yes		Negative	Non-Reactive	0	0	0	1	1	2	1	2	0
11956001	119	36	2	Negative	Yes		Negative	Reactive	0	0	0	1	1	2	1	1	0
11906202	119	26	2	Negative	No		Negative	Non-Reactive	0	0	1	1	1	2	1	3	1
11930105	119	0.75	1	Negative	Yes	0.764124			0	0	0	1	1	2	1	4	0
11903404	119	10	1	Negative	No	1.18282			0	0	0	1	1	2	1	2	0
11902504	119	13	1	Positive	Yes	1.31541			0	0	0	1	1	1	1	1	0
11952802	119	35	2	Negative	Yes		Inconclusive	Reactive	0	0	0	1	1	2	1	2	0
11957103	119	18	1	Positive	Yes		Negative	Reactive	0	0	0	1	1	1	2	3	0
11905006	119	22	1	Positive	Yes		Negative	Reactive	0	0	0	2	2	2	1	1	0
11957104	119	13	1	Positive	Yes	2.05511			0	0	0	1	1	1	2	3	0
11953804	119	9	2	Negative	No	1.07815			0	0	0	1	2	2	1	2	0
11906101	119	50	2	Negative	No		Negative	Reactive	0	0	0	1	1	2	2	1	0
11938105	119	10	1	Negative	No	1.89461			0	0	0	2	2	1	1	3	0
11901204	119	8	2	Positive	No	0.781569			0	0	0	1	1	2	2	4	0
11955204	119	15	1	Positive	Yes		Negative	Reactive	0	0	0	2	1	2	1	2	0
11955203	119	20	1	Negative	Yes		Negative	Reactive	0	0	0	2	1	2	1	2	0
11953903	119	29	2	Negative	Yes				0	0	0	1	1	2	1	2	0
11955902	119	51	2	Negative	Yes		Negative	Non-Reactive	0	0	1	1	1	2	1	2	1
11902102	119	28	2	Positive	Yes		Negative	Reactive	0	0	0	1	1	2	2	4	0
11954201	119	57	1	Negative	No		Negative	Reactive	0	0	0	2	1	2	1	1	0
11901206	119	16	1	Positive	No		Negative	Reactive	0	0	0	2	1	2	1	2	0
11902204	119	12	1	Positive	Yes	1.33285			0	0	0	1	1	2	1	2	0
11900501	119	23	1	Negative	Yes		Inconclusive	Reactive	0	0	1	1	1	2	1	3	1
11903003	119	4.5	2	Positive	Yes	0.722254			0	0	0	1	1	2	1	3	0
11955801	119	47	2	Negative	Yes		Negative	Non-Reactive	0	0	0	2	1	1	1	1	0
11903002	119	41	2	Negative	No		Negative	Reactive	0	0	0	1	1	2	1	3	0
11930102	119	26	2	Negative	Yes		Negative	Reactive	0	0	0	1	1	2	1	4	0
11930304	119	9	1	Positive	No	1.42357			0	0	0	1	1	1	1	5	0
11906301	119	50	1	Negative	Yes		Negative	Reactive	0	0	0	1	1	2	2	3	0
11901104	119	2	1	Negative	No	1.0293			0	0	0	1	1	2	2	3	0
11902503	119	10	2	Negative	Yes	1.45846			0	0	0	1	1	2	2	1	0
11903603	119	7	2	Negative	Yes	2.44938			0	0	0	2	1	2	1	2	0
11903005	119	1	1	Negative	No	0.645493			0	0	0	1	1	2	1	2	0
11903006	119	13	2	Negative	No	0.805993			0	0	0	1	1	2	1	3	0
11930205	119	3	1	Positive	Yes	0.847863			0	0	0	1	1	2	1	2	0
11950601	119	52	2	Negative	Yes		Negative	Reactive	0	0	1	1	1	1	2	1	1
11903503	119	13	2	Negative	No	1.7376			0	0	0	2	1	2	1	3	0
11906603	119	6	1	Negative	No	1.17584			0	0	1	1	1	2	1	3	1
11906803	119	6.5	1	Positive	Yes	1.06768			0	0	0	1	1	2	1	4	0
11954001	119	51	1	Negative	Yes		Negative	Reactive	0	0	1	1	1	2	1	1	1
11930305	119	3	2	Negative	No	1.19678			0	0	0	1	1	1	1	5	0
11900801	119	21	1	Negative	No		Negative	Reactive	0	0	0	1	1	2	2	3	0
11902802	119	61	2	Positive	Yes		Negative	Reactive	0	0	0	1	1	2	1	2	0
11957302	119	18	2	Positive	No		Negative	Reactive	0	0	0	1	1	2	1	2	0
11906304	119	17	1	Negative	Yes		Negative	Reactive	0	0	0	1	1	2	1	1	0
11906601	119	38	1	Positive	Yes		Negative	Reactive	0	0	1	1	1	2	1	3	1
11953806	119	2.5	2	Negative	No	1.62245			0	0	0	1	2	2	1	5	0
11907903	119	11	1	Positive	Yes	1.72364			0	0	1	1	1	2	1	6	1
11907103	119	11	2	Positive	Yes	1.19329			0	0	0	1	1	2	1	2	0
11907908	119	17	1	Positive	No		Negative	Reactive	0	0	1	1	1	2	1	6	1
11900203	119	17	1	Negative	Yes		Negative	Reactive	0	0	0	1	1	2	2	1	0
11957504	119	9	1	Negative	Yes	0.631536			0	0	0	2	1	1	1	3	0
11906306	119	22	1	Positive	Yes		Negative	Reactive	0	0	0	1	1	2	1	1	0
11900301	119	41	1	Negative	No		Negative	Reactive	0	0	0	1	1	2	1	3	0
11900204	119	10	2	Negative	No	2.79132			0	0	0	1	1	2	2	2	0
11902103	119	7	1	Negative	Yes	1.5422											0
11941101	119	21	1	Negative	No		Negative	Reactive	0	0	0	1	1	2	1	1	0
11907102	119	45	2	Negative	Yes		Negative	Non-Reactive	0	0	0	1	1	2	1	2	0
11902203	119	14	1	Negative	Yes	1.8318			0	0	0	1	1	2	1	2	0
11904103	119	17	1	Negative	No		Negative	Reactive	0	0	0	2	1	2	1	1	0
11955402	119	7	2	Negative	Yes	0.554775			0	0	0	1	2	2	1	2	0
11902105	119	2	1	Positive	Yes	1.16189			0	0	0	1	1	2	2	4	0
11954601	119	32	1	Negative	Yes		Negative	Reactive	0	0	0	2	1	2	1	1	0
11900307	119	9	1	Negative	Yes	1.11653			0	0	1	1	1	2	1	4	1
11910201	119	21	2	Negative	No		Negative	Non-Reactive	0	0	0	1	1	2	1	3	0
11907202	119	38	2	Negative	No		Negative	Non-Reactive	0	0	0	1	1	2	1	4	0
11938101	119	40	1	Negative	Yes		Negative	Non-Reactive	0	0	0	1	1	1	1	3	0
11905303	119	12	1	Negative	No	2.24352			0	0	0	1	1	2	1	1	0
11953103	119	0.16	2	Negative	No	0.617579			0	0	0	1	1	2	2	3	0
11955701	119	62	1	Negative	Yes		Negative	Reactive	0	0	0	1	1	2	2	1	0
11930306	119	3	1	Negative	No	1.20027			0	0	0	1	1	1	1	5	0
11905003	119	9	1	Negative	Yes	1.91903			0	0	1	1	1	2	1	4	1
11900503	119	5	2	Positive	No	1.31192			0	0	0	2	2	2	1	1	0
11903605	119	0.75	1	Negative	Yes	0.628047			0	0	0	1	1	2	1	3	0
11954301	119	61	1	Positive	No		Negative	Reactive	0	0	0	1	1	2	1	2	0
11900304	119	4	2	Positive	Yes	0.767613			0	0	1	1	1	2	1	4	1
11907907	119	1	1	Positive	Yes	2.10396			0	0	1	1	1	2	1	6	1
11900802	119	19	2	Negative	No		Negative	Non-Reactive	0	0	0	1	1	2	2	3	0
11951701	119	63	1	Negative	Yes		Negative	Reactive	0	0	0	1	1	2	1	1	0
11907904	119	28	2	Negative	Yes		Negative	Reactive	0	0	1	1	1	2	1	6	1
11900303	119	7	1	Positive	Yes	1.39566			0	0	1	1	1	2	1	4	1
11907703	119	12	1	Negative	Yes	1.769			1	0	0	1	2	2	1	4	1
11907601	119	61	2	Negative	No		Negative	Reactive	0	0	0	1	1	2	2	1	0
11910202	119	2.5	1	Negative	Yes	0.725743			0	0	0	1	1	2	1	3	0
11904102	119	71	2	Negative	Yes		Inconclusive	Non-Reactive	0	0	0	1	1	2	2	1	0
48325101	483	46	2	Negative	Yes		Negative	Reactive	0	0	0	1	1	2	1	2	0
48302902	483	34	2	Negative	No		Negative	Non-Reactive	0	0	0	1	1	2	1	2	0
48305003	483	17	1	Negative	No		Negative	Non-Reactive	0	0	0	1	2	2	1	3	0
48310003	483	55	2	Negative	Yes		Negative	Reactive	0	0	0	1	2	2	1	1	0
48306301	483	30	1	Negative	No		Negative	Non-Reactive	0	0	1	1	1	2	1	4	1
48326501	483	30	1	Negative	Yes		Negative	Reactive	0	0	0	1	1	2	1	3	0
48304604	483	0.75	1	Negative	Yes	0.65596			0	1	1	1	1	1	1	5	2
48302605	483	12	2	Negative	Yes	0.931603			0	0	0	1	1	1	2	6	0
48306303	483	19	1	Negative	Yes		Negative	Reactive	0	0	0	1	1	2	1	1	0
48301209	483	21	1	Negative	Yes		Negative	Non-Reactive	0	0	1	1	1	2	1	2	1
48328402	483	28	2	Negative	Yes		Negative	Reactive	0	0	0	1	2	2	1	3	0
48300103	483	6	1	Negative	Yes	0.687362			0	0	1	2	2	1	1	1	1
48306405	483	3	1	Negative	Yes	0.826928			0	0	1	1	1	2	1	2	1
48302901	483	49	1	Negative	Yes		Negative	Reactive	0	0	0	1	1	2	1	1	0
48306907	483	2	2	Negative	Yes	2.04813			0	0	0	1	1	1	1	4	0
48328603	483	30	2	Negative	Yes		Negative	Reactive	0	0	0	1	1	1	2	6	0
48306503	483	11	2	Negative	Yes	0.659449			0	0	0	1	2	1	2	3	0
48306403	483	10	2	Positive	No	0.799015			0	0	0	1	1	2	1	3	0
48304902	483	16	2	Negative	Yes		Negative	Non-Reactive	0	0	0	1	1	1	2	3	0
48306604	483	11	1	Positive	Yes	0.847863			0	0	0	1	1	1	2	2	0
48300301	483	81	2	Negative	No		Negative	Reactive	0	0	0	1	1	2	2	1	0
48306504	483	7	2	Negative	No	0.662938			0	0	0	1	2	1	2	3	0
48306501	483	43	1	Negative	Yes		Inconclusive	Reactive	0	0	1	1	1	1	2	3	1
48302304	483	0.91	1	Negative	Yes	1.6399			0	0	1	1	2	2	1	4	1
48330003	483	0.66	2	Negative	Yes	0.771102			0	0	0	1	2	1	2	3	0
48326604	483	0.83	1	Negative	No	0.544307			0	0	0	1	1	2	1	3	0
48324205	483	37	1	Negative	No		Negative	Reactive	0	0	0	1	2	1	2	2	0
48303103	483	5	2	Negative	Yes	1.50033			0	0	1	1	2	1	2	5	1
48305101	483	37	2	Negative	Yes		Negative	Reactive	0	0	1	1	1	1	1	4	1
48306905	483	11	2	Positive	Yes	0.921135			0	0	0	1	1	1	1	4	0
48304504	483	8	2	Negative	Yes	1.3189			0	0	1	1	1	1	1	2	1
48306103	483	11	2	Positive	No	3.53102			0	0	1	1	2	2	1	2	1
48326601	483	31	1	Negative	No		Negative	Reactive	0	0	0	1	1	2	1	1	0
48305201	483	35	2	Negative	Yes		Negative	Reactive	0	0	0	1	1	2	1	1	0
48328705	483	9	1	Negative	No	1.48289			0	0	1	1	1	1	2	4	1
48305202	483	13	2	Negative	Yes	2.24352			0	0	0	1	1	2	1	2	0
48305104	483	1	2	Negative	No	1.21771			0	0	1	1	1	1	1	4	1
48304703	483	1	1	Positive	Yes	0.516394			0	0	0	1	1	1	2	6	0
48305004	483	14	1	Negative	Yes	0.729232			0	0	0	1	2	2	1	3	0
48304506	483	1	2	Negative	Yes	0.795526			0	0	1	1	1	1	1	4	1
48324204	483	72	2	Positive	Yes		Negative	Reactive	0	1	0	2	2	1	2	1	1
48302602	483	35	2	Positive	Yes		Inconclusive	Reactive	0	0	0	1	1	1	2	6	0
48300702	483	34	2	Negative	Yes		Negative	Non-Reactive	0	0	0	1	1	2	1	6	0
48300102	483	24	2	Negative	No		Negative	Non-Reactive	0	0	1	1	1	1	1	4	1
48304706	483	8	2	Positive	Yes	1.45846			0	0	0	1	1	1	2	6	0
48327902	483	30	2	Negative	No		Negative	Non-Reactive	1	1	1	1	2	1	2	2	5
48302804	483	4	2	Negative	Yes	0.973473			0	0	0	1	1	2	1	2	0
48309201	483	29	2	Negative	Yes		Negative	Non-Reactive	0	0	0	1	2	2	1	3	0
48302707	483	0.75	1	Negative	No	0.893222			0	0	0	1	1	1	1	4	0
48302505	483	6	2	Negative	Yes				0	0	0	1	1	1	2	3	0
48300605	483	0.66	2	Negative	Yes	0.785059			0	0	0	1	2	1	1	4	0
48306602	483	31	2	Negative	Yes		Negative	Reactive	0	0	0	1	1	1	2	6	0
48306603	483	13	2	Positive	No	0.624558			0	0	0	1	1	1	2	2	0
48306204	483	14	1	Positive	No	1.72364			0	0	0	1	1	2	1	2	0
48328403	483	2	2	Positive	Yes	1.37472			0	0	0	1	2	2	1	3	0
48302705	483	5	2	Positive	Yes	2.86459											0
48306305	483	3	2	Positive	Yes	0.743189			0	0	1	1	1	2	1	4	1
48327903	483	10	2	Positive	Yes	1.27354			0	0	0	1	1	1	1	3	0
48306606	483	3	1	Positive	Yes	0.652471			0	0	0	1	1	1	2	6	0
48305010	483	1	2	Negative	Yes	2.11791			0	0	0	1	1	2	1	4	0
48302803	483	12	2	Positive	No	1.67828			0	0	0	1	1	2	1	2	0
48306609	483	0.16	2	Negative	No	0.376828			0	0	0	1	1	1	2	6	0
48304104	483	13	1	Positive	Yes	1.0293			0	0	0	1	1	1	2	2	0
48304807	483	6	1	Negative	Yes	0.973473			0	0	0	1	2	1	1	5	0
48304804	483	17	1	Negative	Yes		Negative	Reactive	0	0	0	1	2	1	1	5	0
48305008	483	5	2	Negative	Yes	1.47242			0	0	0	1	2	2	1	3	0
48327905	483	2	1	Negative	Yes	0.771102			0	0	0	1	1	1	1	3	0
48305002	483	34	2	Negative	Yes		Negative	Non-Reactive	0	0	0	1	1	2	1	4	0
48306805	483	0.41	2	Negative	No	0.963005			0	0	0	1	1	2	1	3	0
48328001	483	70	1	Negative	Yes		Negative	Reactive	0	0	0	2	2	2	1	2	0
48323103	483	3	2	Negative	No	1.09559			0	0	1	1	2	2	1	3	1
48327904	483	7	2	Negative	No	1.69922			0	0	0	1	1	1	1	3	0
48306203	483	27	1	Positive	No		Negative		0	0	0	1	1	2	1	2	0
48310101	483	31	1	Negative	Yes		Inconclusive	Reactive	0	0	0	1	2	2	1	1	0
48331102	483	53	2	Negative	Yes		Negative	Reactive	0	0	1	1	1	2	1	2	1
48304501	483	36	1	Negative	No		Negative	Reactive	0	0	1	1	1	1	1	4	1
48302701	483	31	1	Negative	No		Inconclusive	Non-Reactive	0	0	0	1	1	1	1	3	0
48328703	483	14	2	Negative	No	0.966494			0	0	1	1	1	1	2	2	1
48326701	483	58	2	Negative	Yes		Negative	Reactive	0	0	0	1	1	1	1	3	0
48322104	483	51	2	Negative	Yes		Negative	Reactive	0	0	0	1	2	1	1	3	0
48322103	483	1.5	2	Positive	Yes	0.694341			0	0	0	1	2	1	1	3	0
48300901	483	67	2	Negative	Yes		Inconclusive	Non-Reactive	0	0	1	1	1	2	1	1	1
48325402	483	35	2	Negative	Yes		Negative	Reactive	0	0	0	1	1	2	1	3	0
48303002	483	2	1	Negative	No	1.64688			0	0	0	1	1	2	1	2	0
48306804	483	2	2	Negative	No				0	0	1	1	1	2	1	2	1
48306304	483	5.5	1	Negative	Yes	0.722254			0	0	1	1	2	2	1	1	1
48304601	483	37	1	Negative	Yes		Inconclusive	Non-Reactive	0	1	1	1	1	1	1	5	2
48306104	483	6	1	Negative	No	1.29099			0	0	1	1	2	2	1	2	1
48302106	483	16	1	Negative	No		Negative	Reactive	0	0	0	1	2	2	1	2	0
48325403	483	10	1	Positive	Yes	0.997897			0	0	0	1	1	2	1	3	0
48326504	483	8	1	Positive	No	1.23865			0	0	0	1	1	2	1	2	0
48328706	483	2	2	Negative	Yes	0.771102			0	0	1	1	1	1	2	4	1
48300602	483	19	2	Negative	No		Negative	Reactive	0	0	0	1	2	1	1	4	0
48304901	483	68	1	Negative	Yes		Negative	Reactive	0	0	0	1	1	1	2	3	0
48302109	483	11	2	Positive	No	1.78993			0	0	0	1	2	1	2	2	0
48301202	483	42	2	Negative	Yes		Negative	Non-Reactive	0	0	0	1	2	2	1	4	0
48326702	483	15	1	Positive	Yes		Negative	Reactive	0	0	0	1	1	1	1	3	0
48305005	483	13	1	Negative	No	0.561753			0	0	0	1	2	2	1	3	0
48325803	483	0.83	1	Negative	Yes	0.875776			0	0	1	1	1	2	1	4	1
48328101	483	82	1	Negative	Yes		Negative	Non-Reactive	0	0	1	2	2	1	1	1	1
48302905	483	9	2	Negative	Yes	1.06768			0	1	0	1	1	2	1	3	1
48300404	483	19	2	Negative	Yes		Negative	Non-Reactive	0	0	0	1	2	2	2	3	0
48302607	483	7	1	Negative	No	1.14444			0	0	0	1	1	1	2	6	0
48324202	483	20	2	Negative	No		Negative	Reactive	0	0	0	1	2	1	2	3	0
48324203	483	2	2	Negative	Yes	2.2505			0	0	0	1	2	1	2	3	0
48328608	483	9	1	Negative	Yes	1.98533			0	0	0	1	1	1	2	2	0
48306607	483	3	1	Positive	Yes	0.952538			0	0	0	1	1	1	2	6	0
48302107	483	15	1	Negative	No		Negative	Reactive	0	0	0	1	2	2	1	2	0
48324206	483	19	2	Negative	Yes		Negative	Reactive	0	0	0	1	2	1	2	2	0
48302105	483	18	1	Negative	No			Reactive	0	0	0	1	2	2	1	2	0
48306502	483	31	2	Negative	Yes		Negative	Reactive	0	0	1	1	1	1	2	3	1
48305009	483	1	1	Negative	Yes	0.645493			0	0	0	1	1	2	1	4	0
48323102	483	21	2	Negative	Yes		Negative	Reactive	0	0	1	1	2	2	1	3	1
48303105	483	12	2	Negative	Yes	1.10257			0	0	1	1	2	1	2	5	1
48304802	483	31	2	Negative	Yes		Negative	Reactive	0	0	0	1	1	1	1	3	0
48302606	483	9	2	Negative	Yes	0.886244			0	0	0	1	1	1	2	6	0
48324201	483	32	1	Negative	No		Negative	Non-Reactive	0	0	0	1	2	1	2	3	0
48306902	483	38	2	Negative	Yes		Negative	Reactive	0	0	0	1	1	1	1	4	0
48300408	483	8	1	Negative	No	0.938581			0	0	0	1	2	2	2	3	0
48302904	483	11	2	Negative	Yes	2.19467			0	1	0	1	1	2	1	3	1
48324101	483	80	1	Positive	Yes		Inconclusive	Reactive	0	0	0	1	2	2	1	3	0
48304701	483	31	2	Negative	Yes		Negative	Reactive	0	0	0	1	1	1	2	6	0
48306306	483	0.83	1	Negative	No	0.49197			0	0	1	1	1	2	1	4	1
48302502	483	17	2	Negative	No		Negative	Reactive	0	0	1	1	1	1	2	2	1
48304105	483	7	1	Positive	Yes	1.14095			0	0	0	1	1	1	2	2	0
48300703	483	14	2	Negative	Yes	1.15491			0	0	0	1	1	2	1	6	0
48326502	483	17	2	Negative	No		Negative	Reactive	0	0	0	1	1	2	1	3	0
48304503	483	10	1	Positive	Yes	1.98184			0	0	1	1	1	1	1	2	1
48324102	483	5	1	Negative	Yes	0.722254			0	0	0	1	2	2	1	3	0
48302501	483	34	1	Negative	Yes		Inconclusive	Reactive	0	0	1	1	1	1	2	2	1
48304403	483	12	2	Positive	Yes	0.963005			0	0	1	1	1	1	2	3	1
48324103	483	20	1	Positive	No		Negative	Reactive	0	0	0	1	2	2	1	3	0
48328502	483	13	1	Positive	No	0.865309			0	0	0	1	1	1	2	2	0
48305006	483	10	1	Negative	Yes	1.30843			0	0	0	1	2	2	1	3	0
48301003	483	11	1	Positive	No	0.980451			0	0	0	1	1	2	1	1	0
48304306	483	11	2	Positive	Yes	2.95182			0	1	0	1	1	1	1	5	1
48305102	483	5.5	1	Negative	Yes	0.57571			0	0	1	1	1	1	1	4	1
48302104	483	21	1	Negative	Yes		Inconclusive	Reactive	0	0	0	1	2	2	1	2	0
48301208	483	10	2	Negative	No	1.68875			0	0	0	1	2	2	1	4	0
48304309	483	0.5	1	Negative	No	0.889733			0	1	0	1	1	1	1	3	1
48304402	483	14	2	Positive	No	1.45846			0	0	1	1	1	1	2	3	1
48304101	483	19	1	Negative	Yes		Negative	Reactive	0	0	0	1	2	1	2	1	0
48305007	483	10	1	Negative	No	1.30843			0	0	0	1	2	2	1	3	0
48323101	483	30	1	Negative	Yes		Negative	Reactive	0	0	1	1	2	2	1	3	1
48300503	483	5	2	Negative	Yes	0.683873			0	0	0	1	2	2	1	5	0
48302204	483	1	1	Negative	Yes	0.980451			0	0	1	1	2	2	1	4	1
48301102	483	50	2	Negative	No		Negative	Reactive	0	0	0	1	1	1	2	2	0
48301206	483	24	1	Negative	No		Negative	Non-Reactive	0	0	1	1	1	2	1	2	1
48306401	483	40	2	Negative	Yes		Negative	Reactive	0	0	1	1	1	2	1	2	1
48301207	483	7	2	Positive	Yes	1.76551			0	0	0	1	2	2	1	4	0
48300607	483	17	2	Positive	Yes		Negative	Reactive	0	0	0	1	2	2	1	4	0
48328602	483	60	2	Negative	Yes		Negative	Reactive	0	0	0	1	1	1	2	2	0
48304602	483	22	2	Positive	No		Negative	Reactive	0	1	1	1	1	1	1	5	2
48304103	483	90	2	Negative	Yes		Inconclusive	Non-Reactive	0	0	1	1	1	1	1	1	1
48302301	483	27	1	Negative	No			Reactive	0	0	1	1	2	2	1	4	1
48306202	483	42	2	Positive	Yes		Negative	Reactive	0	0	0	1	1	2	1	2	0
48300604	483	2.5	1	Negative	Yes	0.69783			0	0	0	1	2	1	1	4	0
48302703	483	11	1	Positive	Yes	1.39915			0	0	0	1	1	1	1	3	0
48325802	483	21	2	Positive	Yes		Negative	Reactive	0	0	1	1	1	2	1	4	1
48306402	483	14	2	Positive	Yes	2.33773			0	0	0	1	1	2	1	3	0
48304801	483	41	1	Negative	Yes		Negative	Reactive	0	0	0	1	1	1	1	3	0
48303003	483	30	1	Negative	No		Negative	Reactive	0	0	0	1	1	2	1	2	0
48302706	483	3	2	Negative	Yes	1.18282			0	0	0	1	1	1	1	4	0
48305105	483	18	2	Positive	No		Negative	Reactive	0	0	1	1	1	1	1	1	1
48309102	483	1.5	2	Negative	Yes	0.586177			0	0	0	1	2	1	2	2	0
48301203	483	16	2	Positive	Yes		Negative	Reactive	0	0	0	1	2	2	1	3	0
48305103	483	3.5	1	Positive	Yes	1.68526			0	0	1	1	1	1	1	4	1
48306803	483	19	2	Negative	No		Negative	Reactive	0	0	1	1	1	2	1	2	1
48303104	483	1	1	Negative	No	1.21073			0	0	1	1	2	1	2	5	1
48302401	483	38	1	Negative	Yes		Negative	Reactive	0	0	0	1	1	1	2	1	0
48306506	483	9	2	Positive	Yes	0.659449			0	0	0	1	2	1	2	3	0
48302303	483	3	1	Negative	No	1.05372			0	0	1	1	2	2	1	4	1
48300803	483	1	2	Negative	No	0.544307			0	0	0	1	1	2	2	3	0
48328604	483	12	1	Negative	Yes	1.18631			0	0	0	1	1	1	2	6	0
48304705	483	13	1	Positive	No	0.963005			0	0	0	1	1	1	2	6	0
48306802	483	26	2	Negative	Yes		Negative	Non-Reactive	0	0	0	1	1	2	1	3	0
48302903	483	15	2	Positive	No		Negative	Reactive	0	1	0	1	1	2	1	3	1
48302108	483	13	2	Positive	No	1.61199			0	0	0	1	2	1	2	2	0
48309203	483	3.5	2	Negative	Yes	1.21073			0	0	0	1	2	2	1	3	0
48306605	483	7	1	Positive	No	0.976962			0	0	0	1	1	1	2	2	0
48331001	483	24	1	Negative	No		Negative	Reactive	0	0	1	2	2	2	1	2	1
48303107	483	15	1	Negative	Yes		Negative	Non-Reactive	0	0	0	1	2	1	2	2	0
48328606	483	6	1	Negative	Yes	1.78296			0	0	0	1	1	1	2	6	0
48304603	483	3.5	2	Negative	Yes	1.7376			0	1	1	1	1	1	1	5	2
48301204	483	3	2	Negative	Yes	0.460568			0	0	0	1	2	2	1	4	0
48326603	483	4	2	Negative	Yes	0.802504			0	0	0	1	1	2	1	3	0
48300601	483	76	2	Negative	Yes		Negative	Reactive	0	0	0	1	2	2	1	4	0
48300704	483	11	2	Negative	Yes	0.938581			0	0	0	1	1	2	1	6	0
48300603	483	5	1	Negative	Yes	1.07815			0	0	0	1	2	2	1	4	0
48301101	483	52	1	Negative	Yes		Negative	Non-Reactive	0	0	0	1	1	1	2	2	0
48328702	483	48	2	Negative	Yes		Negative	Non-Reactive	0	0	1	1	1	1	2	4	1
48302103	483	23	1	Negative	No		Negative	Non-Reactive	0	0	0	1	2	2	1	1	0
48300608	483	0.75	2	Negative	Yes	0.453589			0	0	0	1	2	2	1	4	0
48300802	483	18	2	Negative	No		Negative	Reactive	0	0	0	1	1	2	2	3	0
48300801	483	28	1	Negative	No			Reactive	0	0	0	1	1	2	2	3	0
48304505	483	6	1	Positive	Yes	1.22469			0	0	1	1	1	1	1	4	1
48309101	483	66	2	Negative	Yes		Inconclusive	Reactive	0	0	0	1	2	1	2	2	0
48302302	483	21	2	Negative	Yes		Negative	Reactive	0	0	1	1	2	2	1	4	1
48303102	483	39	2	Negative	Yes		Negative	Non-Reactive	0	0	1	1	2	1	2	5	1
48304302	483	39	2	Negative	Yes		Negative	Reactive	0	1	0	1	1	1	1	5	1
48300504	483	2.5	1	Negative	Yes	0.907179			0	0	0	1	2	2	1	5	0
48300403	483	4	2	Negative	Yes	1.00487			0	0	0	1	1	2	1	3	0
48304605	483	10	1	Positive	No	1.51778			0	1	1	1	1	1	1	5	2
48302504	483	10	2	Negative	Yes	1.74457			0	0	0	1	1	1	2	3	0
48304301	483	49	1	Negative	Yes		Negative	Reactive	0	1	0	1	1	1	1	5	1
48300506	483	9	2	Positive	Yes	1.08164			0	0	0	1	2	1	1	1	0
48300104	483	2.5	2	Negative	No	0.865309			0	0	1	1	1	1	1	4	1
48304304	483	14	2	Negative	No				0	1	0	1	1	1	1	3	1
48300501	483	46	1	Negative	No		Inconclusive	Non-Reactive	0	0	0	1	2	2	1	5	0
48300406	483	14	1	Negative	Yes	1.29447			0	0	0	1	2	2	1	2	0
48300405	483	0.58	2	Negative	Yes	0.764124			0	0	0	1	2	2	2	3	0
48300502	483	30	2	Negative	No		Negative	Non-Reactive	0	0	0	1	2	2	1	5	0
48306601	483	39	1	Negative	Yes		Inconclusive	Reactive	0	0	0	1	1	1	2	1	0
48302603	483	2.5	2	Negative	Yes	1.42008			0	0	0	1	1	1	2	6	0
48300204	483	6	2	Negative	No	1.00836			0	0	1	1	1	2	1	2	1
48330001	483	21	1	Negative	No		Negative	Reactive	0	0	0	1	2	1	2	3	0
48325801	483	27	1	Negative	Yes		Negative	Reactive	0	0	1	1	1	2	1	4	1
48305203	483	11	2	Negative	No	1.27005			0	0	0	1	1	2	1	2	0
48303106	483	9	2	Positive	Yes	3.42634			0	0	1	1	2	1	2	5	1
48306505	483	2	1	Positive	Yes	0.795526			0	0	1	1	1	1	2	3	1
48300701	483	43	1	Negative	Yes		Negative	Non-Reactive	0	0	0	1	1	2	1	6	0
48326505	483	17	1	Negative	Yes		Negative	Reactive	0	0	0	1	1	2	1	2	0
48306302	483	27	2	Positive	No		Negative	Reactive	0	0	1	1	1	2	1	4	1
48306903	483	15	1	Positive	No		Negative	Reactive	0	0	0	1	2	2	1	2	0
48300505	483	0.33	1	Positive	Yes	0.537329			0	0	0	1	2	2	1	5	0
48300606	483	23	1	Negative	Yes		Negative	Reactive	0	0	0	1	2	1	1	4	0
48310002	483	15	2	Negative	No		Negative	Reactive	0	0	1	1	2	2	1	2	1
48300705	483	6	1	Negative	No	1.19678			0	0	0	1	1	2	1	6	0
48302604	483	14	1	Negative	Yes	3.82062			0	0	0	1	1	1	2	6	0
48304307	483	5	2	Positive	Yes	1.42706			0	1	0	1	1	1	1	5	1
48330002	483	16	2	Negative	Yes		Negative	Reactive	0	0	0	1	2	1	2	3	0
48302202	483	24	2	Negative	No		Negative	Reactive	0	0	1	1	2	2	1	4	1
48302102	483	54	2	Negative	Yes		Negative	Non-Reactive	0	0	1	1	1	1	2	2	1
48304308	483	3	1	Negative	Yes	2.67269			0	1	0	1	1	1	1	5	1
48322105	483	12	1	Negative	Yes	1.03977			0	0	0	1	2	1	1	2	0
48302704	483	7	1	Negative	No	1.11304											0
48303101	483	49	1	Negative	Yes		Negative	Non-Reactive	0	0	0	1	2	1	2	2	0
48306611	483	17	2	Negative	No		Negative	Non-Reactive	0	0	0	1	1	1	2	6	0
48306906	483	10	2	Positive	Yes	0.805993			0	0	0	1	1	1	1	4	0
48304704	483	1	2	Positive	Yes	0.729232			0	0	0	1	1	1	2	6	0
48325601	483	52	1	Negative	Yes		Negative	Reactive	0	0	0	2	2	2	1	1	0
48305001	483	49	1	Negative	Yes		Negative	Reactive	0	0	0	1	1	2	1	4	0
48300706	483	3	2	Negative	No	1.21073			0	0	0	1	1	2	1	6	0
48306201	483	48	1	Negative	Yes		Negative	Reactive	0	0	0	1	1	2	1	2	0
48326503	483	0.5	2	Negative	Yes	0.683873			0	0	0	1	1	2	1	3	0
48304303	483	22	1	Negative	Yes		Negative	Reactive	0	1	0	1	1	1	1	3	1
48300507	483	13	1	Positive	Yes	2.11442			0	0	1	2	2	2	1	1	1
48328605	483	8	1	Negative	No	1.50731			0	0	0	1	1	1	2	6	0
48304805	483	12	1	Positive	Yes	3.20653			0	0	0	1	2	1	1	5	0
48304803	483	19	1	Negative	Yes		Negative	Reactive	0	0	0	1	2	1	1	5	0
48309202	483	6	2	Negative	No	0.746678			0	0	0	1	2	2	1	3	0
48324104	483	60	1	Positive	Yes		Negative	Reactive	0	0	0	2	2	2	1	1	0
48302201	483	26	1	Negative	Yes		Negative	Non-Reactive	0	0	1	1	2	2	1	4	1
48326703	483	7	2	Negative	Yes	1.62594			0	0	0	1	1	1	1	3	0
48302802	483	34	2	Negative	Yes		Negative	Reactive	0	0	0	1	1	2	1	2	0
48304806	483	8	1	Negative	Yes	2.17374			0	0	0	1	2	1	1	5	0
48302601	483	50	1	Negative	No		Negative	Reactive	0	1	0	1	1	1	1	1	1
48304702	483	7	2	Positive	Yes	1.10955			0	0	0	1	1	1	2	6	0
48301205	483	1	2	Positive	Yes	0.917646			0	0	0	1	2	2	1	3	0
48328002	483	58	2	Negative	Yes		Negative	Reactive	0	0	0	2	2	2	1	2	0
48302503	483	12	2	Positive	No	1.39217			0	0	0	1	1	1	2	3	0
48328607	483	2	2	Negative	Yes	1.61199			0	0	0	1	1	1	2	6	0
48331002	483	17	2	Negative	Yes		Negative	Non-Reactive	0	0	1	2	2	2	1	2	1
48325401	483	36	1	Negative	No		Positive	Reactive	0	0	0	1	1	2	1	3	0
48306608	483	0.16	1	Negative	No	0.582688			0	0	0	1	1	1	2	6	0
48325804	483	9	2	Positive	Yes				0	0	1	1	1	2	1	4	1
48306102	483	40	2	Negative	Yes		Negative	Reactive	0	0	0	1	1	2	1	2	0
48322101	483	50	1	Negative	Yes		Negative	Reactive	0	0	0	1	2	1	1	2	0
48302702	483	26	2	Negative	Yes		Negative	Non-Reactive	0	0	0	1	1	1	1	4	0
48302906	483	5	2	Negative	Yes	0.980451			0	0	0	1	1	2	1	2	0
48304904	483	7	2	Positive	Yes	0.854842			0	0	0	1	1	1	2	3	0
48300409	483	68	2	Negative	Yes		Negative	Non-Reactive									0
48300101	483	36	1	Positive	Yes		Negative	Reactive	0	0	1	1	1	1	1	4	1
48300202	483	40	2	Negative	No		Negative	Non-Reactive	0	0	0	1	1	2	1	2	0
48326602	483	20	2	Negative	No		Negative	Non-Reactive	0	0	0	1	1	2	1	3	0
48302101	483	65	1	Negative	Yes		Negative	Non-Reactive	0	0	1	1	1	1	2	2	1
48304502	483	28	2	Negative	Yes		Negative	Reactive	0	0	1	1	1	1	1	4	1
48328501	483	80	2	Negative	Yes		Negative	Reactive	0	0	0	1	1	1	2	2	0
48300407	483	14	1	Negative	Yes	2.34122			0	0	0	1	2	2	1	2	0
48306904	483	12	1	Positive	Yes	2.08302			0	0	0	1	2	2	1	2	0
48304808	483	2	2	Positive	Yes	0.722254			0	0	0	1	1	1	1	3	0
48306404	483	7	2	Positive	No	1.32239			0	0	0	1	1	2	1	3	0
